# Supplementary material for: Development and Optimisation of Solid-Phase Extraction of Extractable and Bound Phenolic Acids in Spelt (Triticum spelta L.) Seeds
Source: Antioxidants (Basel). 2021 Jul 5;10(7):1085. doi: 10.3390/antiox10071085 (PMC8301066; doi:10.3390/antiox10071085)
Supplement: Supplementary file 1 [file antioxidants-10-01085-s001.zip]

Archive with 1 entries (1 files):
- antioxidants-1265705-supplementary.pdf
